# Supplementary material for: Patient-Reported Outcome Measurements in Temporomandibular Disorders and Headaches: Summary of Measurement Properties and Applicability
Source: J Clin Med. 2021 Aug 26;10(17):3823. doi: 10.3390/jcm10173823 (PMC8432093; doi:10.3390/jcm10173823)
Supplement: Supplementary file 1 [file jcm-10-03823-s001.zip]

Archive with 1 entries (1 files):
- jcm-1347724-supplementary.pdf
